# Supplementary material for: Genetic Signatures of Selection for Cashmere Traits in Chinese Goats
Source: Animals (Basel). 2020 Oct 18;10(10):1905. doi: 10.3390/ani10101905 (PMC7603090; doi:10.3390/ani10101905)
Supplement: Supplementary file 1 [file animals-10-01905-s001.zip]

Archive with 3 entries (2 files):
- Supplement Table/
- Supplement Table/Table S1.xlsx
- Supplement Table/Table S2.xlsx
