# Supplementary material for: Genetic Signatures of Selection for Cashmere Traits in Chinese Goats
Source: Animals (Basel). 2020 Oct 18;10(10):1905. doi: 10.3390/ani10101905 (PMC7603090; doi:10.3390/ani10101905)
Supplement: Supplementary file 1 [file animals-10-01905-s001.zip › Supplement Table/Table S1.xlsx]

## Sheet: Table S1
Table S2: Overlapping selection candidate genes for cashmere goats by Fst and XP-EHH
Chromosome	Position	XP-EHH(MGR-HHG)	XP-EHH(LNR-HHG)	Fst(MGR-HHG)	Fst(LNR-HHG)	Gene
7	77422620	0.971416	1.32804	0.486169	0.486169	ACOT12
22	49628770	0.838203	1.13513	0.337431	0.341925	CACNA2D2
13	31489880	0.822159	1.07759	0.352422	0.350277	CACNB2
13	16011647	0.872835	1.13001	0.351565	0.329132	CAMK1D
2	106309507	0.956545	1.11715	0.41146	0.377815	CDK5R2
6	82906041	0.892872	1.07532	0.353381	0.393008	CSN3
4	21111874	0.962471	1.09826	0.375945	0.302088	DGKB
7	31037195	0.948725	1.08732	0.454069	0.406618	DMXL1
11	12763575	0.894918	1.07522	0.346873	0.310473	DYSF
13	73856465	1.0992	1.10518	0.377776	0.332774	EYA2
2	106309507	0.956545	1.11715	0.41146	0.377815	FEV
8	5267629	0.956028	1.08367	0.375945	0.400383	GALNTL6
6	39124666	0.855253	1.13361	0.336181	0.328782	KCNIP4
29	22245655	0.877407	1.2491	0.441973	0.543049	NELL1
10	86963367	0.822054	1.14477	0.346394	0.362737	NRXN3
13	24446469	0.895528	1.29622	0.355751	0.365536	PRTFDC1
25	6631806	0.876169	1.12857	0.328563	0.292279	RBFOX1
19	52139389	1.12472	1.07797	0.327705	0.290577	RBFOX3
19	4777760	1.05087	1.07166	0.546518	0.320251	STXBP4
2	106309507	0.956545	1.11715	0.387751	0.377815	WNT10A
