# Supplementary material for: Genetic Signatures of Selection for Cashmere Traits in Chinese Goats
Source: Animals (Basel). 2020 Oct 18;10(10):1905. doi: 10.3390/ani10101905 (PMC7603090; doi:10.3390/ani10101905)
Supplement: Supplementary file 1 [file animals-10-01905-s001.zip › Supplement Table/Table S2.xlsx]

## Sheet: Sheet1
Table S1: KEGG analysis for the regional candidate genes with genome-wide significant association
KEGG Pathway	ID	P-Value	Q-Value
Breast cancer	chx05224	4.59549e-15	6.80132e-13
Hippo signaling pathway	chx04390	1.99856e-11	9.48575e-10
Gastric cancer	chx05226	2.44071e-11	9.48575e-10
mTOR signaling pathway	chx04150	2.56372e-11	9.48575e-10
Pathways in cancer	chx05200	3.93789e-11	1.16561e-09
Proteoglycans in cancer	chx05205	1.9238e-10	4.74536e-09
Signaling pathways regulating pluripotency of stem cells	chx04550	5.84329e-10	1.23544e-08
Hepatocellular carcinoma	chx05225	2.728e-09	5.04681e-08
Human papillomavirus infection	chx05165	1.43389e-08	2.35796e-07
Basal cell carcinoma	chx05217	2.43125e-08	3.59825e-07
TGF-beta signaling pathway	chx04350	1.79372e-07	2.41336e-06
Melanogenesis	chx04916	2.17885e-07	2.68725e-06
Cushing syndrome	chx04934	1.81718e-06	2.06879e-05
Wnt signaling pathway	chx04310	2.23996e-06	2.36796e-05
Melanoma	chx05218	2.52712e-06	2.49342e-05
Sphingolipid signaling pathway	chx04071	1.86716e-05	0.000172712
MAPK signaling pathway	chx04010	3.95293e-05	0.000344138
Cytokine-cytokine receptor interaction	chx04060	6.72151e-05	0.000552657
Rap1 signaling pathway	chx04015	0.000158875	0.00123756
Ras signaling pathway	chx04014	0.000245828	0.00177889
Endocrine resistance	chx01522	0.000252411	0.00177889
HIF-1 signaling pathway	chx04066	0.000451264	0.00290379
Toxoplasmosis	chx05145	0.000451264	0.00290379
TNF signaling pathway	chx04668	0.000522257	0.00322059
Apoptosis	chx04210	0.00100287	0.00588527
Apoptosis - multiple species	chx04215	0.0010339	0.00588527
PI3K-Akt signaling pathway	chx04151	0.00134187	0.00735543
Carbohydrate digestion and absorption	chx04973	0.00159524	0.00843198
Type II diabetes mellitus	chx04930	0.00173581	0.00885861
Ovarian steroidogenesis	chx04913	0.00180823	0.00892061
Sphingolipid metabolism	chx00600	0.00195733	0.00934467
Focal adhesion	chx04510	0.0024356	0.0112646
Longevity regulating pathway - multiple species	chx04213	0.00306299	0.013737
Fc epsilon RI signaling pathway	chx04664	0.00335124	0.0145877
Central carbon metabolism in cancer	chx05230	0.0035502	0.0150123
Adipocytokine signaling pathway	chx04920	0.00407118	0.0167371
Glioma	chx05214	0.0043998	0.0175992
Platinum drug resistance	chx01524	0.00485648	0.0189147
EGFR tyrosine kinase inhibitor resistance	chx01521	0.00521276	0.0197817
Progesterone-mediated oocyte maturation	chx04914	0.00608942	0.0219813
Longevity regulating pathway	chx04211	0.00608942	0.0219813
Prostate cancer	chx05215	0.006754	0.0237998
NF-kappa B signaling pathway	chx04064	0.0071679	0.0243642
Small cell lung cancer	chx05222	0.00730838	0.0243642
T cell receptor signaling pathway	chx04660	0.00759306	0.0243642
Neomycin, kanamycin and gentamicin biosynthesis	chx00524	0.00768652	0.0243642
C-type lectin receptor signaling pathway	chx04625	0.00773727	0.0243642
Toll-like receptor signaling pathway	chx04620	0.00878123	0.0270755
Chagas disease (American trypanosomiasis)	chx05142	0.00924694	0.0279295
Insulin resistance	chx04931	0.00956346	0.0283078
AGE-RAGE signaling pathway in diabetic complications	chx04933	0.0102109	0.0296315
Thyroid hormone signaling pathway	chx04919	0.0108773	0.0309584
Osteoclast differentiation	chx04380	0.0115625	0.0316898
AMPK signaling pathway	chx04152	0.0115625	0.0316898
Yersinia infection	chx05135	0.0120886	0.0325294
FoxO signaling pathway	chx04068	0.0124452	0.0328908
Autophagy - animal	chx04140	0.0129886	0.0337247
Insulin signaling pathway	chx04910	0.0142962	0.03648
Fluid shear stress and atherosclerosis	chx05418	0.0148735	0.0373097
Ubiquitin mediated proteolysis	chx04120	0.0152639	0.0376509
Non-alcoholic fatty liver disease (NAFLD)	chx04932	0.0168693	0.0409287
Hepatitis C	chx05160	0.0181187	0.0432512
Herpes simplex virus 1 infection	chx05168	0.0188529	0.0442893
Hepatitis B	chx05161	0.019844	0.0456851
NOD-like receptor signaling pathway	chx04621	0.0200644	0.0456851
Necroptosis	chx04217	0.0211817	0.0474985
Influenza A	chx05164	0.0216359	0.0477926
